# Supplementary material for: The qMini assay identifies an overlooked class of splice variants
Source: medRxiv. 2023 Nov 3:2023.11.02.23297963. Preprint. [Version 1] doi: 10.1101/2023.11.02.23297963 (PMC10705652; doi:10.1101/2023.11.02.23297963)
Supplement: Supplement 1 — Supplementary Table 1. Summary of participants and variant minigene assay results Supplementary Table 2. Primers and probes Supplementary Table 3. Summary of literature review for subjects with the c.11+5G>A variant in RPE65 [file media-1.xlsx]

## Sheet: TableS1_Pt_var
Subject ID	Referring diagnosis	Variant No.	Variant ID (hg19 vcf style)	Minigene genomic coordinate (hg19)	Annotation (gene:transcript ID:cDNA:protein)	Zygosity#	gnomAD v2.1.1 (AC/AN AF)	SpliceAI (Delta score/type/position)*	Pangolin (Delta score/type/position)*	Minigene result^	Classification (Criterion)	Note
NEI-1	Coloboma	V1	5-149749165-G-A	chr5:149,748,690-149,749,666	TCOF1:NM_001135243.1:c.639G>A:p.E213E	Het	absent	0.41/Donor loss/0 bp; 0.29/Donor gain/108 bp	0.59/Splice loss/0 bp	Exon skipping, ~50% alternative transcripts	Likely pathogenic (PVS1_M, PM2)	Mosaic, de novo variant, paternity confirmed in trio exome
NEI-2	Retinopathy	V2	11-117222479-T-G	chr11:117,222,029-117,223,029	CEP164:NM_014956.5:c.195-27T>G	Het	absent	0.65/Acceptor loss/27 bp; 0.22/Acceptor gain/-4 bp	0.63/Splice loss/27 bp; 0.44/Splice gain/-4 bp	Intronic retention of 31 bp, complete	Pathogenic (PVS1, PM2, PM3)	Patient has another heterozygous likely pathogenic CEP164 variant in trans, Guan et al., manuscript in prepartion
PRG-1	Retinopathy	V3	X-38176564-C-G	chrX:38,176,178-38,177,102	RPGR:NM_001034853.1:c.619+5G>C	Het	absent	0.82/Donor loss/5 bp; 0.25/Donor gain/96 bp	0.51/Splice loss/5 bp; 0.35/Splice gain/96 bp	Loss of the last 91 nt of exon, complete	Pathogenic (PVS1, PM2, PS1_P, see note)	The variant c.619+5G>A was reported in two affected families (HGMD). Both variants had similar SpliceAI predictions
PRG-2	Albinism	V4	15-28235802-A-C	chr15:28,235,322-28,236,193	OCA2:NM_000275.2:c.1045-9T>G	NA	6/282172 (0.00002126)	0.24/Acceptor loss/-9 bp; 0.22/Acceptor gain/54 bp	0.47/Splice loss/-9 bp	Exon 10 (72 nt) skipping, complete	Likely pathogenic (PVS1_M, PS4_M, PM2)	Exon 10 in transcript NM_000275.3 (or ENST00000354638.8) contains the complete triplet codons coding for a.a. Ile349 to Asp372, leading to a 24 a.a. inframe deletion. Another transcript ENST00000353809.9 lacks this exon, however, transcript NM_000275.3 is preferentially expressed in Retinal Pigmented Ephelium cells (https://eyeintegration.nei.nih.gov/). Two more patients with albinism had this va…
NEI-3	Coloboma	V5	8-61741217-C-G	chr8:61,740,817-61,741,758	CHD7:NM_017780.3:c.3379-5C>G:	Het	absent	0.45/Acceptor gain/-18 bp	0.19/Splice gain/-18 bp	Normal	Likely benign (PM2, BP5, BP7_S)	Patient has another het de novo variant (familial relationships confirmed) that fits phenotype TFAP2A:NM_001372066.1:c.1298_1299del
NEI-4	Coloboma	V6	8-61707690-A-G	chr8:61,707,143-61,708,087	CHD7:NM_017780.3:c.2238+4A>G	Het	absent	0.16/Donor loss/-4 bp	0.05/Splice loss/-4 bp	Normal	Likely benign (PM2, BP7_S)
NEI-5	Retinopathy	V7	6-64487929-C-T	chr6:64,487,497-64,488,475	EYS:NM_001142800.2:c.7868G>A:p.G2623E	Het	117/156482 (0.0007477)	0.57/Donor gain/4 bp; 0.11/Donor loss/-30 bp	0.50/Splice gain/4 bp; 0.32/Splice loss/-30 bp	Loss of the last 34 nt of exon, ~50% alternative transcript	PVS1_S, PS4	Patient has another heterozygous pathogenic variant EYS:NM_001142800.2:c.6416G>A:p.C2139Y. Previously reported to be in trans to another EYS frameshift variant (PMID: 32728228). Reported in multiple individuals with retinopaty in literature and a clinical diagnostic company. Allele frequency 0.5% in South Asian (gnomAD)
NEI-6	Coloboma	V8	12-109723049-CGTGTGTGTGTGT-C	chr12:109,722,606-109,723,618	FOXN4:NM_213596.3:c.901+48_901+59del	Het	absent	0.31/Donor loss/60 bp	0.20/Splice loss/60 bp	Normal	Likely benign (PM2, BP7_S)	FOXN4 has not been identified as a disease gene to date
NEI-7	Retinopathy	V9	10-85962855-C-G	chr10:85962436-85963153	CDHR1:NM_033100.4:c.759C>G:p.G253=	Het	absent	0.99/Donor gain/-1 bp; 0.70/Donor loss/24 bp	0.88/Splice gain/-1 bp; 0.75/Splice loss/24 bp	Loss of the last 25 nt of exon, complete	Pathogenic (PVS1, PM2, PM3)	Patient has another het pathogenic variant in trans, CDHR1:c.1690dup:p.I564fs. Reference minigene construct also produced a band skiping the CDHR1 exon, which was absent in the mRNA from variant construct.
NEI-8	Retinoschisis	V10	X-18690132-G-C	chrX:18,689,473-18,690,203	RS1:NM_000330.4:c.52+5G>C	Hemi	absent	0.11/Donor loss/5 bp	0.10/Splice loss/5 bp	qMini: mature mRNA reduced 4.5 folds	Pathogenic (PVS1_S, PS4, PM2, PP4)	In cis with p.Leu12His (PMID: 34822951 & 35456481)
PRG-3	Retinopathy	V11	1-68915573-C-T	chr1:68913813-68915635	RPE65:NM_000329.3:c.11+5G>A	NA	22/282726 (0.00007781)	0.58/Donor gain/-119 bp	0.69/Splice loss/5 bp	qMini: mature mRNA reduced 408 folds	Pathogenic (PVS1, PS4, PM2, PM3, PP1)	A common disease-associated variant in RPE65 (Table S3)
NEI-9	Retinopathy	V12	17-1560064-CAA-C	chr17:1,559,385-1,560,364	PRPF8:NM_006445.4:c.5506-11_5506-10del	Het	absent	0/NA/NA	0.02/Splice loss/-9 bp	qMini: mature mRNA reduced 4.7 folds	Likely pathogenic (PVS1_S, PM2)
NEI-10	Albinism	V13	15-28096622-CTG-C	chr15:28,096,128-28,097,021	OCA2:NM_000275.2:c.2245-3_2245-2del	Het	absent	0.33/Acceptor loss/-1bp	0.10/Splice loss/-1 bp	Normal	Likely benign (PM2, BP7_S)	Patient has another heterozygous OCA2:c.1441G>A:p.A481T variant (variant of uncertain significance) in trans
Viertauer-S3	PNPLA6-related disorder	V14	19-7607973-G-T	chr19:7,607,147-7,608,384	PNPLA6:NM_001166111.2:c.1635+3G>T	Hmz	absent	0.26/Donor loss/-3 bp	0.23/Splice loss/-3 bp	Exon 15 skipping, complete	Likely pathogenic (PVS1_S, PS4_M, PM2)	Exon 15 contains the complete triplet codons coding for a.a. Asp520 to Gln545, leading to a 26 a.a. inframe deletion within the CNB2 domain. Refer to PMID: 37333224 for detailed minigene assay data and patient descriptions
MS#2	PNPLA6-related disorder	V15	19-7607979-GACCCCT-G	chr19:7,607,147-7,608,384	PNPLA6:NM_001166111.2:c.1635+10_1635+15del	Het	8/279908 (0.00002858)	0.02/Donor loss/-9 bp	0.03/Splice gain/75 bp	Exon 15 skipping, ~50% alternative transcripts	Likely pathogenic (PVS1_S, PM2)
#: Het, heterozygous; Hemi, hemizygous; Hmz, homozygous.
*: Shaded grey if scores below author-recommended cut-off for splicing alteration.
^: Complete denotes near 100% alternative transcript detected in the minigene assay.

## Sheet: TableS2_primer
Assay	Oligo name	Oligo sequence
Sanger PCR	RSV5U_M13F	GTAAAACGACGGCCAGTCATTCACCACATTGGTGTGC
	RTRHC_M13R	CAGGAAACAGCTATGACCGCTTTGCAGCAACAGTAACCAG
qMini-M, detecting mature RNA	RSV5U	CATTCACCACATTGGTGTGC
	actinR	TTGCTGGAGCATAGCACTCTT
	actin_FAM	CGGTGGCTGCCCTCCTCTT
qMini-P, detecting pre-mRNA & DNA	In2F	GGATTGTGTGGGGAAGAAGA
	actinR	same as above
	actin_FAM	same as above
RPP30, specific for cDNA	RPP30F	AGATTTGGACCTGCGAGCG
	RPP30cR	GCAACAACTGAATAGCCAagGT
	RPP30Hex	TTCTGACCTGAAGGCTCTGCGCG

## Sheet: TableS3_RPE65
Study ID	PMID	Author	c.11+5G>A zygosity	Second variant	Proband ID or number	Phenotype
1	9326941	Gu et al	Homozygous	N/A	arRPI81 (2 aff)	LCA
			Compound Heterozygous	c.858+1G>T	arRP341	childhood-onset inherited severe retinal dystrophy
2	11462243	Simovich et al	Homozygous	N/A	57
3	11786058	Felius et al	Compound Heterozygous	c.1102T>C p.(Y368H)	2 affected siblings	Severe retinal degeneration
4	19854499	Maguire et al	Heterozygous	c.1022T>C p.(L341S)	CH06	LCA
			Heterozygous	c.1588_1590del p.(F530del)	CH10
			Homozygous	N/A	CH13
5	20683928	Coppieters et al	Compound Heterozygous	c.1590del p.(F530Lfs*40)	LCA-49	LCA
			Compound Heterozygous	c.886dup p.(R296Kfs*7)	LCA-50
6	21211845	Schatz et al.	Compound Heterozygous	c.344T>C p.(I115T)	1	fundus albipunctatus
7	25257057	Ripamonti et al	Compound Heterozygous	c.12-2A>G	S7	LCA
			Compound Heterozygous	c.1102T>C p.(Y368H)	S10
8	20079931	Walia et al	Presumed Compound Heterozygous	p.W460*	1	LCA
			Homozygous	N/A	1
			Compound Heterozygous	c.1022T>C p.(L341S)	1
9	10766140	Lotery et al	Homozygous	N/A	2 patients	LCA
			Compound Heterozygous	c.298del	1
10	31174678	Ramtohul	Compound Heterozygous	c.344T>C p.(I115T)	1	Fundus Albipunctatus with Cone Dystrophy
11	32865313	Juliana Maria Ferraz Sallum	Compound Heterozygous	c.1583G>T p.(G528V)	1	early onset inherited retinal dystrophy
12	12960219	Yzer et al.	Compound Heterozygous	c.1102T>C p.(Y368H)	1	early onset retinal dystrophy
13	35121194	Vázquez-Domínguez et al	Homozygous	N/A	1	LCA
14	34492281	Lopez-Rodriguez et al.	Compound Heterozygous	c.331C>T p.(P111S)	1	IRD
				c.1341_1342dup p.(C448Sfs*4)	1
15	26626312	Astuti et al	Compound Heterozygous	c.329A>G p.(D110G)	2 (p38, P42)	LCA
				c.1102T>C p.(Y368H)	P52
				c.1088C>G p.(P363R)	P55
16	17525851	Preising et al	Compound Heterozygous	c.89dup p.(T31Nfs*21)	189	neonatal rod-cone dystrophy
16	17525851	Preising et al	Compound Heterozygous	c.1160del p(.I374Lfs*9)	47	retinitis pigmentosa
16	17525851	Preising et al	Compound Heterozygous	c.1102T>C p.(Y368H)	1038	LCA
17	35129589	Testa et al	Compound Heterozygous	c.700C>T p.(R234*)	P25	LCA
18	11095629	THomozygouspson et al	Compound Heterozygous	c.615_616del p.(I206Cfs*27)	arRP713	retinitis pigmentosa
18	11095629	THomozygouspson et al	Compound Heterozygous	c.304G>T p.(E102*)	arRP697	retinitis pigmentosa
19	35001204	Deng et al	Compound Heterozygous	c.962dup p.(N321Kfs*15)	N/A	LCA
